# Supplementary material for: Whether and When Superhydrophobic/Superoleophobic Surfaces Are Fingerprint Repellent
Source: Research (Wash D C). 2022 Sep 23;2022:9850316. doi: 10.34133/2022/9850316 (PMC9534580; doi:10.34133/2022/9850316)
Supplement: Supplementary Materials — Supplementary information is available at https://doi.org/. Experimental details and extra characterizations are found in Figures S1–S13, Tables S1–S6, and Movies S1–S2. [file 9850316.f1.zip]

Archive with 3 entries (3 files):
- Revised Supporting Information (Clean Version).docx
- Wu_Movie S1.mp4
- Wu_Movie S2.mp4
